# Supplementary material for: Single Isomer N-Heterocyclic Cyclodextrin Derivatives as Chiral Selectors in Capillary Electrophoresis
Source: Molecules. 2021 Aug 30;26(17):5271. doi: 10.3390/molecules26175271 (PMC8434369; doi:10.3390/molecules26175271)
Supplement: Supplementary file 1 [file molecules-26-05271-s001.zip]

Archive with 1 entries (1 files):
- molecules-1352073-supplementary.pdf
